# Supplementary material for: Learning From Biological and Computational Machines: Importance of SARS-CoV-2 Genomic Surveillance, Mutations and Risk Stratification
Source: Front Cell Infect Microbiol. 2021 Dec 24;11:783961. doi: 10.3389/fcimb.2021.783961 (PMC8762993; doi:10.3389/fcimb.2021.783961)
Supplement: Supplementary file 3 [file Table_2.xlsx]

## Sheet: Supplementary Table 1
Sl. No.	Models	Accuracy Score	F1 Score	ROC AUC Score	Precision	Recall
1	Logistic Regression	0.891429	0.519728	0.930976	0.690476	0.488095
2	Support Vector Machine	0.948571	0.793197	0.900553	0.869048	0.77381
3	XGBoost	0.942857	0.769202	0.93399	0.869048	0.748299
4	Random Forest	0.925714	0.699814	0.91712	0.809524	0.67381
5	Multi-Layer Perceptron	0.942857	0.791775	0.961809	0.847619	0.77619

## Sheet: Supplementary Table 2
Sl. No.	Sample ID	SARS-CoV-2 Clade	SARS-CoV-2 Genome Coverage
1	IGIB10402045	20A	97.7427
2	IGIB1040460	20A	97.435
3	IGIB1040630	20A	95.2346
4	IGIB10401556	20B	94.0541
5	IGIB1040639	19A	93.1813
6	IGIB10401945	20B	93.1378
7	IGIB1040880	19A	91.5226
8	IGIB1040900	20A	90.6732
9	IGIB1040965	20A	90.3789
10	IGIB10401060	19A	88.5329
11	IGIB10401891	20A	88.1116
12	IGIB1040325	19A	87.3926
13	IGIB10401160	19A	86.7338
14	IGIB10401014	19A	85.6503
15	IGIB10401426	19A	85.3359
16	IGIB1040668	19A	84.53
17	IGIB1040928	19A	83.4766
18	IGIB10401216	19A	82.9014
19	IGIB10401554	19A	82.4198
20	IGIB10401066	19A	81.8112
21	IGIB10401255	19A	81.2862
22	IGIB10401138	19A	81.2494
23	IGIB10401215	19A	81.1892
24	IGIB1040919	19A	81.0889
25	IGIB10401433	19A	80.8079
26	IGIB10401274	19A	80.4066
27	IGIB10401013	19A	80.206
28	IGIB10401103	19A	79.9953
29	IGIB1040262	19A	79.594
30	IGIB1040640	19A	79.5673
31	IGIB1040918	19A	78.9118
32	IGIB1040929	19A	78.7446
33	IGIB1040327	19A	78.6276
34	IGIB10401249	19A	78.4838
35	IGIB10401280	19A	78.4403
36	IGIB10401214	19A	77.2732
37	IGIB10401275	19A	77.2632
38	IGIB10402137	20B	77.0491
39	IGIB10401016	19A	76.7615
40	IGIB10401015	19A	76.5408
41	IGIB1040950	19A	76.3168
42	IGIB10401273	19A	75.7516
43	IGIB10401251	19A	75.3403
44	IGIB1040901	19A	75.3102
45	IGIB10401144	19A	74.9089
46	IGIB1040927	19A	74.8052
47	IGIB10401358	19A	74.4507
48	IGIB1040564	19A	73.705
49	IGIB1040265	19A	69.9863
50	IGIB10401555	20B	66.1506
51	IGIB10401264	19A	66.0736
52	IGIB10402044	19A	63.8933
53	IGIB1040246	19A	62.2981
54	IGIB1040201013	20B	100
55	IGIB1040201060	20B	100
56	IGIB1040201556	20B	100
57	IGIB1040202719	20B	100
58	IGIB1040206618	20B	100
59	IGIB1040206878	20A	100
60	IGIB1040208074	20B	100
61	IGIB1040201554	20A	99.9833
62	IGIB1040202137	20B	99.9833
63	IGIB1040206502	20B	99.9799
64	IGIB1040206583	20B	99.9799
65	IGIB1040206693	20B	99.9799
66	IGIB1040202860	20B	99.9766
67	IGIB1040202411	20B	99.9699
68	IGIB1040206784	20B	99.9699
69	IGIB1040206805	20B	99.9666
70	IGIB1040206488	20B	99.9599
71	IGIB1040202139	20B	99.9565
72	IGIB1040206504	20B	99.9064
73	IGIB104020327	20B	99.8763
74	IGIB104020880	20B	99.8729
75	IGIB1040206619	20B	99.8395
76	IGIB1040206259	20B	99.8127
77	IGIB1040206687	20B	99.6255
78	IGIB1040206382	20B	99.602
79	IGIB1040206579	20B	99.3981
80	IGIB1040201433	20A	99.0269
81	IGIB104020265	20B	98.9098
82	IGIB104020900	20B	98.8229
83	IGIB104020918	20B	98.4985
84	IGIB1040206373	20B	97.7594
85	IGIB1040206577	20B	96.0506
86	IGIB1040201746	20B	92.1212
87	IGIB1040206691	20B	87.2254
88	IGIB1040207367	20A	70.2839
89	IGIB1040206617	19A	68.5115
90	IGIB1040206374	20B	65.7459
91	IGIB1040204596	20A	52.2055
92	IGIB1040206489	20B	51.7306

## Sheet: Supplementary Table 3
Sl. No.	Nucleotide change	Amino Acid Change	Mutation Type	Gene	Cohort Frequency (Number of patients)	Cohort Frequency (%)	Global Frequency (%)	Clade defining
1	A23403G	D614G	missense_variant	S	53	57.6087	99.0291	20A, 20B, 20C, 20E (EU1), 20H (Beta, V2), 20I (Alpha, V1)
2	C241T	-	upstream_gene_variant	orf1ab	51	55.4348	98.8628	NO
3	C3037T	F924F	synonymous_variant	orf1ab	47	51.087	98.9278	NO
4	C14408T	P4715L	missense_variant	orf1ab	45	48.913	98.9028	19A, 20A, 20B, 20C, 20E (EU1), 20H (Beta, V2), 20I (Alpha, V1),
5	C13730T	A4489V	missense_variant	orf1ab	40	43.4783	0.222335	NO
6	G11083T	L3606F	missense_variant	orf1ab	39	42.3913	2.269	NO
7	C6312A	T2016K	missense_variant	orf1ab	39	42.3913	0.0884135	NO
8	C6310A	S2015R	missense_variant	orf1ab	39	42.3913	0.0415572	NO
9	G28881A	R203K	missense_variant	N	37	40.2174	48.7701	20B, 20I (Alpha, V1), 21A (Delta), 21B (Kappa)
10	G28883C	G204R	missense_variant	N	37	40.2174	48.7032	NO
11	G28882A	R203R	synonymous_variant	N	37	40.2174	48.6801	20B, 20I (Alpha, V1)
12	C5700A	A1812D	missense_variant	orf1ab	28	30.4348	0.150935	NO
13	C313T	L16L	synonymous_variant	orf1ab	27	29.3478	1.93231	NO
14	C23929T	Y789Y	synonymous_variant	S	27	29.3478	0.200534	NO
15	T746G	W161G	missense_variant	orf1ab	12	13.0435	9.2969e-05	NO
16	G23593T	Q677H	missense_variant	S	11	11.9565	0.787308	NO
17	A28973T	M234L	missense_variant	N	11	11.9565	0.0018129	NO
18	T5338C	N1691N	synonymous_variant	orf1ab	9	9.78261	0.0267286	NO
19	C8917T	F2884F	synonymous_variant	orf1ab	8	8.69565	0.616152	NO
20	C11785T	L3840L	synonymous_variant	orf1ab	8	8.69565	0.0101801	NO
21	C18877T	L6205L	synonymous_variant	orf1ab	7	7.6087	3.29845	NO
22	C3634T	N1123N	synonymous_variant	orf1ab	7	7.6087	0.0785123	NO
23	C15324T	N5020N	synonymous_variant	orf1ab	6	6.52174	1.1061	NO
24	G9389A	D3042N	missense_variant	orf1ab	6	6.52174	0.0747471	NO
25	G25563T	Q57H	missense_variant	ORF3a	5	5.43478	12.5909	20H (Beta)
26	G25785T	W131C	missense_variant	ORF3a	5	5.43478	2.03732	NO
27	C28311T	P13L	missense_variant	N	5	5.43478	0.870516	NO
28	G10870T	L3535L	synonymous_variant	orf1ab	5	5.43478	0.634188	NO
29	C6633T	A2123V	missense_variant	orf1ab	5	5.43478	0.290389	NO
30	T24163C	D867D	synonymous_variant	S	4	4.34783	0.0101801	NO
31	G7070T	G2269C	missense_variant	orf1ab	4	4.34783	0.00799534	NO
32	T11119C	I3618I	synonymous_variant	orf1ab	4	4.34783	0.000650783	NO
33	T15071A	L4936H	missense_variant	orf1ab	4	4.34783	0.000278907	NO
34	A25408T	R6*	stop_gained	ORF3a	4	4.34783	0	NO
35	T27384C	D61D	synonymous_variant	ORF6	3	3.26087	0.728273	NO
36	C823T	V186V	synonymous_variant	orf1ab	3	3.26087	0.559488	NO
37	G27870T	-	upstream_gene_variant	ORF8	3	3.26087	0.373038	NO
38	G8371T	Q2702H	missense_variant	orf1ab	3	3.26087	0.282951	NO
39	C1218T	S318L	missense_variant	orf1ab	3	3.26087	0.170319	NO
40	C11109T	A3615V	missense_variant	orf1ab	3	3.26087	0.154933	NO
41	C24919T	N1119N	synonymous_variant	S	3	3.26087	0.121232	NO
42	C26447T	S68F	missense_variant	E	3	3.26087	0.105009	NO
43	A18585G	V6107V	synonymous_variant	orf1ab	3	3.26087	0.063033	NO
44	C29137T	D288D	synonymous_variant	N	3	3.26087	0.0565252	NO
45	C27110T	Y196Y	synonymous_variant	M	3	3.26087	0.030122	NO
46	A4229C	T1322P	missense_variant	orf1ab	3	3.26087	0.00585705	NO
47	G29049A	R259Q	missense_variant	N	3	3.26087	0.00092969	NO
48	A15992C	D5243A	missense_variant	orf1ab	3	3.26087	9.2969e-05	NO
49	C15279T	H5005H	synonymous_variant	orf1ab	2	2.17391	38.2077	20I (Alpha)
50	C26735T	Y71Y	synonymous_variant	M	2	2.17391	2.29917	NO
51	C22444T	D294D	synonymous_variant	S	2	2.17391	0.797209	NO
52	C3602T	H1113Y	missense_variant	orf1ab	2	2.17391	0.71707	NO
53	C9693T	A3143V	missense_variant	orf1ab	2	2.17391	0.424078	NO
54	C26645T	N41N	synonymous_variant	M	2	2.17391	0.272167	NO
55	C6990T	S2242F	missense_variant	orf1ab	2	2.17391	0.221406	NO
56	G25644T	L84L	synonymous_variant	ORF3a	2	2.17391	0.184636	NO
57	G25552T	A54S	missense_variant	ORF3a	2	2.17391	0.154747	NO
58	A28271G	-	upstream_gene_variant	N	2	2.17391	0.140941	NO
59	C28893T	P207L	missense_variant	N	2	2.17391	0.128297	NO
60	G25526T	W45L	missense_variant	ORF3a	2	2.17391	0.121975	NO
61	G25455T	K21N	missense_variant	ORF3a	2	2.17391	0.115282	NO
62	C21736T	F58F	synonymous_variant	S	2	2.17391	0.0929225	NO
63	G24368C	D936H	missense_variant	S	2	2.17391	0.040488	NO
64	C28507T	S78S	synonymous_variant	N	2	2.17391	0.0368157	NO
65	G2272A	K669K	synonymous_variant	orf1ab	2	2.17391	0.0325856	NO
66	C18511T	P6083S	missense_variant	orf1ab	2	2.17391	0.0313306	NO
67	C4093T	I1276I	synonymous_variant	orf1ab	2	2.17391	0.0243114	NO
68	C958T	C231C	synonymous_variant	orf1ab	2	2.17391	0.0242184	NO
69	G6368A	G2035R	missense_variant	orf1ab	2	2.17391	0.0174317	NO
70	C17569T	P5769S	missense_variant	orf1ab	2	2.17391	0.0169204	NO
71	G21055A	D6931N	missense_variant	orf1ab	2	2.17391	0.0129692	NO
72	G25634T	C81F	missense_variant	ORF3a	2	2.17391	0.0116211	NO
73	AGATT28247A	D119fs	frameshift_variant	ORF8	2	2.17391	0.00878557	NO
74	A29600G	S15G	missense_variant	ORF10	2	2.17391	0.0086926	NO
75	A28841G	S190G	missense_variant	N	2	2.17391	0.00757698	NO
76	C28170A	P93T	missense_variant	ORF8	2	2.17391	0.00697268	NO
77	A27354G	Q51Q	synonymous_variant	ORF6	2	2.17391	0.00553166	NO
78	T14022C	D4586D	synonymous_variant	orf1ab	2	2.17391	0.00543869	NO
79	C27864A	-	upstream_gene_variant	ORF8	2	2.17391	0.00529923	NO
80	C24001T	S813S	synonymous_variant	S	2	2.17391	0.00474142	NO
81	G17561T	R5766L	missense_variant	orf1ab	2	2.17391	0.00418361	NO
82	A3744G	H1160R	missense_variant	orf1ab	2	2.17391	0.00376525	NO
83	G16020A	V5252V	synonymous_variant	orf1ab	2	2.17391	0.00376525	NO
84	A26057C	D222A	missense_variant	ORF3a	2	2.17391	0.00274259	NO
85	C29541G	-	upstream_gene_variant	ORF10	2	2.17391	0.00260313	NO
86	T12494C	Y4077H	missense_variant	orf1ab	2	2.17391	0.0020918	NO
87	G27750A	K119K	synonymous_variant	ORF7a	2	2.17391	0.00195235	NO
88	C13681A	Q4473K	missense_variant	orf1ab	2	2.17391	0.000743752	NO
89	A13693T	T4477S	missense_variant	orf1ab	2	2.17391	0.000743752	NO
90	A1631C	K456Q	missense_variant	orf1ab	2	2.17391	0.000650783	NO
91	G5765A	G1834S	missense_variant	orf1ab	2	2.17391	0.000325392	NO
92	G5766C	G1834A	missense_variant	orf1ab	2	2.17391	0.000325392	NO
93	A1769T	I502F	missense_variant	orf1ab	2	2.17391	0.000185938	NO
94	C20926T	P6888S	missense_variant	orf1ab	2	2.17391	0.000139454	NO
95	G25970A	W193*	stop_gained	ORF3a	2	2.17391	0	NO
96	C3267T	T1001I	missense_variant	orf1ab	1	1.08696	38.2913	NO
97	A28111G	Y73C	missense_variant	ORF8	1	1.08696	38.2043	NO
98	C23271A	A570D	missense_variant	S	1	1.08696	38.1922	NO
99	C913T	S216S	synonymous_variant	orf1ab	1	1.08696	38.0614	NO
100	T28282A	D3E	missense_variant	N	1	1.08696	38.0535	NO
101	G28280C	D3H	missense_variant	N	1	1.08696	38.012	NO
102	A28281T	D3V	missense_variant	N	1	1.08696	38.0091	NO
103	A21137G	K6958R	missense_variant	orf1ab	1	1.08696	1.71319	NO
104	C15720T	D5152D	synonymous_variant	orf1ab	1	1.08696	1.61213	NO
105	C1191T	P309L	missense_variant	orf1ab	1	1.08696	1.52446	NO
106	C26060T	T223I	missense_variant	ORF3a	1	1.08696	0.840487	NO
107	C27213T	L4L	synonymous_variant	ORF6	1	1.08696	0.702613	NO
108	C27389T	-	upstream_gene_variant	ORF7a	1	1.08696	0.51542	NO
109	G17122T	A5620S	missense_variant	orf1ab	1	1.08696	0.471539	NO
110	C29555T	-	upstream_gene_variant	ORF10	1	1.08696	0.401998	NO
111	T1947C	V561A	missense_variant	orf1ab	1	1.08696	0.363834	NO
112	G11521T	M3752I	missense_variant	orf1ab	1	1.08696	0.354305	NO
113	C24378T	S939F	missense_variant	S	1	1.08696	0.341894	NO
114	A27345T	K48N	missense_variant	ORF6	1	1.08696	0.327019	NO
115	C23625T	A688V	missense_variant	S	1	1.08696	0.322696	NO
116	C18060T	L5932L	synonymous_variant	orf1ab	1	1.08696	0.267937	NO
117	C2485T	I740I	synonymous_variant	orf1ab	1	1.08696	0.261196	NO
118	C24904T	I1114I	synonymous_variant	S	1	1.08696	0.258314	NO
119	C11572T	F3769F	synonymous_variant	orf1ab	1	1.08696	0.2466	NO
120	C29774T	-	downstream_gene_variant	S	1	1.08696	0.234189	NO
121	G25218T	G1219V	missense_variant	S	1	1.08696	0.206763	NO
122	C5884T	Y1873Y	synonymous_variant	orf1ab	1	1.08696	0.204671	NO
123	C29409T	T379I	missense_variant	N	1	1.08696	0.188634	NO
124	G29744A	-	downstream_gene_variant	S	1	1.08696	0.188588	NO
125	G17964T	M5900I	missense_variant	orf1ab	1	1.08696	0.186078	NO
126	G29781T	-	downstream_gene_variant	S	1	1.08696	0.184311	NO
127	C10969T	F3568F	synonymous_variant	orf1ab	1	1.08696	0.180174	NO
128	C26111T	P240L	missense_variant	ORF3a	1	1.08696	0.172597	NO
129	C5849T	P1862S	missense_variant	orf1ab	1	1.08696	0.168042	NO
130	G29711T	-	downstream_gene_variant	S	1	1.08696	0.167577	NO
131	C5784T	T1840I	missense_variant	orf1ab	1	1.08696	0.167344	NO
132	A13712G	K4483R	missense_variant	orf1ab	1	1.08696	0.164369	NO
133	C27476T	T28I	missense_variant	ORF7a	1	1.08696	0.162789	NO
134	C25572T	S60S	synonymous_variant	ORF3a	1	1.08696	0.161673	NO
135	C10039T	T3258T	synonymous_variant	orf1ab	1	1.08696	0.158187	NO
136	C13356T	T4364I	missense_variant	orf1ab	1	1.08696	0.150424	NO
137	C832T	N189N	synonymous_variant	orf1ab	1	1.08696	0.149029	NO
138	C20132T	A6623V	missense_variant	orf1ab	1	1.08696	0.140244	NO
139	G29810T	-	downstream_gene_variant	S	1	1.08696	0.129413	NO
140	G219T	-	upstream_gene_variant	orf1ab	1	1.08696	0.125927	NO
141	G27281T	W27L	missense_variant	ORF6	1	1.08696	0.120627	NO
142	C8266T	G2667G	synonymous_variant	orf1ab	1	1.08696	0.118117	NO
143	C19186T	L6308L	synonymous_variant	orf1ab	1	1.08696	0.118024	NO
144	C12008T	L3915F	missense_variant	orf1ab	1	1.08696	0.117141	NO
145	C23996T	P812S	missense_variant	S	1	1.08696	0.107937	NO
146	C22323T	S254F	missense_variant	S	1	1.08696	0.101987	NO
147	C4795T	S1510S	synonymous_variant	orf1ab	1	1.08696	0.10115	NO
148	G22021T	M153I	missense_variant	S	1	1.08696	0.097664	NO
149	C20429T	P6722L	missense_variant	orf1ab	1	1.08696	0.0830213	NO
150	C2902T	V879V	synonymous_variant	orf1ab	1	1.08696	0.0787913	NO
151	G28373T	G34W	missense_variant	N	1	1.08696	0.0761881	NO
152	G17658T	M5798I	missense_variant	orf1ab	1	1.08696	0.075026	NO
153	C9474T	A3070V	missense_variant	orf1ab	1	1.08696	0.0726553	NO
154	C14931T	N4889N	synonymous_variant	orf1ab	1	1.08696	0.0718186	NO
155	G25598T	W69L	missense_variant	ORF3a	1	1.08696	0.070517	NO
156	G27703T	V104F	missense_variant	ORF7a	1	1.08696	0.0700522	NO
157	A20163G	K6633K	synonymous_variant	orf1ab	1	1.08696	0.0695873	NO
158	G16912T	V5550L	missense_variant	orf1ab	1	1.08696	0.0681928	NO
159	G29140T	Q289H	missense_variant	N	1	1.08696	0.0608017	NO
160	G25337T	D1259Y	missense_variant	S	1	1.08696	0.0564787	NO
161	G1274T	V337F	missense_variant	orf1ab	1	1.08696	0.0528529	NO
162	C10714T	L3483L	synonymous_variant	orf1ab	1	1.08696	0.0423474	NO
163	C17934A	T5890T	synonymous_variant	orf1ab	1	1.08696	0.0423474	NO
164	C12415T	N4050N	synonymous_variant	orf1ab	1	1.08696	0.0415107	NO
165	T25496C	I35T	missense_variant	ORF3a	1	1.08696	0.0405345	NO
166	C8841T	T2859I	missense_variant	orf1ab	1	1.08696	0.0356071	NO
167	C9836T	L3191L	synonymous_variant	orf1ab	1	1.08696	0.0353747	NO
168	T6492C	I2076T	missense_variant	orf1ab	1	1.08696	0.0338407	NO
169	C7262T	L2333F	missense_variant	orf1ab	1	1.08696	0.033004	NO
170	T10480C	N3405N	synonymous_variant	orf1ab	1	1.08696	0.0325856	NO
171	C13405T	G4380G	synonymous_variant	orf1ab	1	1.08696	0.0297501	NO
172	C15407T	A5048V	missense_variant	orf1ab	1	1.08696	0.0286345	NO
173	C21054T	Y6930Y	synonymous_variant	orf1ab	1	1.08696	0.0266821	NO
174	C16626T	L5454L	synonymous_variant	orf1ab	1	1.08696	0.0253341	NO
175	A20251G	I6663V	missense_variant	orf1ab	1	1.08696	0.0238466	NO
176	C17274T	F5670F	synonymous_variant	orf1ab	1	1.08696	0.0228704	NO
177	C6840T	A2192V	missense_variant	orf1ab	1	1.08696	0.0227774	NO
178	G2635A	L790L	synonymous_variant	orf1ab	1	1.08696	0.0222196	NO
179	C2667T	A801V	missense_variant	orf1ab	1	1.08696	0.0207321	NO
180	C15963T	G5233G	synonymous_variant	orf1ab	1	1.08696	0.0206856	NO
181	G20464T	D6734Y	missense_variant	orf1ab	1	1.08696	0.0200348	NO
182	C15048T	I4928I	synonymous_variant	orf1ab	1	1.08696	0.0198024	NO
183	A34T	-	upstream_gene_variant	orf1ab	1	1.08696	0.0197559	NO
184	T27722C	I110T	missense_variant	ORF7a	1	1.08696	0.0192911	NO
185	C206T	-	upstream_gene_variant	orf1ab	1	1.08696	0.0188262	NO
186	C16041T	Y5259Y	synonymous_variant	orf1ab	1	1.08696	0.0185473	NO
187	G29447T	V392L	missense_variant	N	1	1.08696	0.0185008	NO
188	C367T	S34S	synonymous_variant	orf1ab	1	1.08696	0.0175247	NO
189	G29861T	-	downstream_gene_variant	S	1	1.08696	0.0174782	NO
190	T8883C	I2873T	missense_variant	orf1ab	1	1.08696	0.0151075	NO
191	C7594T	G2443G	synonymous_variant	orf1ab	1	1.08696	0.0150145	NO
192	C27335T	T45I	missense_variant	ORF6	1	1.08696	0.0138524	NO
193	A26924G	L134L	synonymous_variant	M	1	1.08696	0.0131551	NO
194	C28937T	L222L	synonymous_variant	N	1	1.08696	0.0112957	NO
195	G18781T	G6173C	missense_variant	orf1ab	1	1.08696	0.0109239	NO
196	C29109T	P279L	missense_variant	N	1	1.08696	0.010366	NO
197	C19200T	C6312C	synonymous_variant	orf1ab	1	1.08696	0.0103196	NO
198	G18281A	R6006K	missense_variant	orf1ab	1	1.08696	0.00934339	NO
199	G4207A	A1314A	synonymous_variant	orf1ab	1	1.08696	0.00878557	NO
200	C23475T	T638I	missense_variant	S	1	1.08696	0.00878557	NO
201	A12458G	T4065A	missense_variant	orf1ab	1	1.08696	0.0086926	NO
202	T6996C	I2244T	missense_variant	orf1ab	1	1.08696	0.00850667	NO
203	T15252C	T4996T	synonymous_variant	orf1ab	1	1.08696	0.0084137	NO
204	G18703T	D6147Y	missense_variant	orf1ab	1	1.08696	0.0084137	NO
205	A29669G	T38A	missense_variant	ORF10	1	1.08696	0.00832073	NO
206	C25611A	L73L	synonymous_variant	ORF3a	1	1.08696	0.00785588	NO
207	A2530G	E755E	synonymous_variant	orf1ab	1	1.08696	0.00729807	NO
208	T5065C	D1600D	synonymous_variant	orf1ab	1	1.08696	0.00715862	NO
209	C16611A	T5449T	synonymous_variant	orf1ab	1	1.08696	0.00706565	NO
210	A5533G	G1756G	synonymous_variant	orf1ab	1	1.08696	0.00701916	NO
211	C23216T	L552F	missense_variant	S	1	1.08696	0.00697268	NO
212	G25055T	D1165Y	missense_variant	S	1	1.08696	0.00692619	NO
213	C16848T	D5528D	synonymous_variant	orf1ab	1	1.08696	0.00674025	NO
214	C16551T	D5429D	synonymous_variant	orf1ab	1	1.08696	0.00622893	NO
215	G945T	G227V	missense_variant	orf1ab	1	1.08696	0.00608947	NO
216	A9683G	I3140V	missense_variant	orf1ab	1	1.08696	0.00604299	NO
217	A969G	E235G	missense_variant	orf1ab	1	1.08696	0.00557814	NO
218	C27331T	L44L	synonymous_variant	ORF6	1	1.08696	0.0053922	NO
219	G29674T	Ter39Y	stop_lost&splice_region_variant	ORF10	1	1.08696	0.00506681	NO
220	A3184G	E973E	synonymous_variant	orf1ab	1	1.08696	0.00492736	NO
221	AATG1430A	N389_E390delinsK	disruptive_inframe_deletion	orf1ab	1	1.08696	0.00469494	NO
222	G7873T	L2536F	missense_variant	orf1ab	1	1.08696	0.00455548	NO
223	A17697T	A5811A	synonymous_variant	orf1ab	1	1.08696	0.00455548	NO
224	T22726C	N388N	synonymous_variant	S	1	1.08696	0.00455548	NO
225	G7838T	D2525Y	missense_variant	orf1ab	1	1.08696	0.00446251	NO
226	A502G	A79A	synonymous_variant	orf1ab	1	1.08696	0.00441603	NO
227	A6324G	E2020G	missense_variant	orf1ab	1	1.08696	0.00441603	NO
228	A169T	-	upstream_gene_variant	orf1ab	1	1.08696	0.00432306	NO
229	G8711A	V2816I	missense_variant	orf1ab	1	1.08696	0.00399767	NO
230	T27585C	A64A	synonymous_variant	ORF7a	1	1.08696	0.00395118	NO
231	A6403T	P2046P	synonymous_variant	orf1ab	1	1.08696	0.0039047	NO
232	A9187G	R2974R	synonymous_variant	orf1ab	1	1.08696	0.00385821	NO
233	T7574C	Y2437H	missense_variant	orf1ab	1	1.08696	0.00371876	NO
234	G14364A	L4700L	synonymous_variant	orf1ab	1	1.08696	0.00367228	NO
235	A27452G	Y20C	missense_variant	ORF7a	1	1.08696	0.00362579	NO
236	A5616G	Q1784R	missense_variant	orf1ab	1	1.08696	0.00320743	NO
237	G11048T	V3595F	missense_variant	orf1ab	1	1.08696	0.00320743	NO
238	A19508G	E6415G	missense_variant	orf1ab	1	1.08696	0.00311446	NO
239	G419A	G52S	missense_variant	orf1ab	1	1.08696	0.00283556	NO
240	A14533C	R4757R	synonymous_variant	orf1ab	1	1.08696	0.00278907	NO
241	G28038A	V49I	missense_variant	ORF8	1	1.08696	0.0026961	NO
242	G5880T	S1872I	missense_variant	orf1ab	1	1.08696	0.00260313	NO
243	A24610G	A1016A	synonymous_variant	S	1	1.08696	0.00260313	NO
244	G305A	V14I	missense_variant	orf1ab	1	1.08696	0.00255665	NO
245	T2390C	F709L	missense_variant	orf1ab	1	1.08696	0.00255665	NO
246	G28036T	R48I	missense_variant	ORF8	1	1.08696	0.00251016	NO
247	T17454C	P5730P	synonymous_variant	orf1ab	1	1.08696	0.00241719	NO
248	T24622C	A1020A	synonymous_variant	S	1	1.08696	0.00232423	NO
249	T13899C	D4545D	synonymous_variant	orf1ab	1	1.08696	0.00227774	NO
250	T18324C	H6020H	synonymous_variant	orf1ab	1	1.08696	0.00223126	NO
251	T17160C	A5632A	synonymous_variant	orf1ab	1	1.08696	0.00218477	NO
252	A3078C	E938A	missense_variant	orf1ab	1	1.08696	0.00213829	NO
253	G12609A	S4115N	missense_variant	orf1ab	1	1.08696	0.00213829	NO
254	G24399A	G946E	missense_variant	S	1	1.08696	0.00213829	NO
255	A2829G	E855G	missense_variant	orf1ab	1	1.08696	0.00199883	NO
256	A20985G	S6907S	synonymous_variant	orf1ab	1	1.08696	0.00199883	NO
257	A26077T	T229S	missense_variant	ORF3a	1	1.08696	0.00195235	NO
258	A18008G	E5915G	missense_variant	orf1ab	1	1.08696	0.00185938	NO
259	G3596A	A1111T	missense_variant	orf1ab	1	1.08696	0.0018129	NO
260	T19232C	V6323A	missense_variant	orf1ab	1	1.08696	0.00176641	NO
261	G9918A	S3218N	missense_variant	orf1ab	1	1.08696	0.00162696	NO
262	A11144C	M3627L	missense_variant	orf1ab	1	1.08696	0.00162696	NO
263	G21316T	D7018Y	missense_variant	orf1ab	1	1.08696	0.00158047	NO
264	T25627C	F79L	missense_variant	ORF3a	1	1.08696	0.00158047	NO
265	T19344C	A6360A	synonymous_variant	orf1ab	1	1.08696	0.00153399	NO
266	GTCAGTGTGT21600G	Q14_V16del	conservative_inframe_deletion	S	1	1.08696	0.00153399	NO
267	A24652T	S1030S	synonymous_variant	S	1	1.08696	0.00144102	NO
268	T18158C	V5965A	missense_variant	orf1ab	1	1.08696	0.00139454	NO
269	A26554G	E11G	missense_variant	M	1	1.08696	0.00139454	NO
270	A18655T	T6131S	missense_variant	orf1ab	1	1.08696	0.00134805	NO
271	C6012A	P1916Q	missense_variant	orf1ab	1	1.08696	0.00130157	NO
272	G20718A	M6818I	missense_variant	orf1ab	1	1.08696	0.00130157	NO
273	G1247A	E328K	missense_variant	orf1ab	1	1.08696	0.0012086	NO
274	G12217A	L3984L	synonymous_variant	orf1ab	1	1.08696	0.00116211	NO
275	G16935A	M5557I	missense_variant	orf1ab	1	1.08696	0.00116211	NO
276	C27155A	S211S	synonymous_variant	M	1	1.08696	0.00116211	NO
277	T4318C	S1351S	synonymous_variant	orf1ab	1	1.08696	0.00111563	NO
278	G2267T	A668S	missense_variant	orf1ab	1	1.08696	0.00102266	NO
279	A6390C	E2042A	missense_variant	orf1ab	1	1.08696	0.00102266	NO
280	T6074C	F1937L	missense_variant	orf1ab	1	1.08696	0.00092969	NO
281	G12164T	A3967S	missense_variant	orf1ab	1	1.08696	0.000883206	NO
282	G13850A	G4529D	missense_variant	orf1ab	1	1.08696	0.000883206	NO
283	G29058A	R262H	missense_variant	N	1	1.08696	0.000883206	NO
284	C19216T	P6318S	missense_variant	orf1ab	1	1.08696	0.000836721	NO
285	T29785G	-	downstream_gene_variant	S	1	1.08696	0.000836721	NO
286	A3806G	N1181D	missense_variant	orf1ab	1	1.08696	0.000790237	NO
287	G10072A	M3269I	missense_variant	orf1ab	1	1.08696	0.000743752	NO
288	C22214A	Q218K	missense_variant	S	1	1.08696	0.000743752	NO
289	A2966T	S901C	missense_variant	orf1ab	1	1.08696	0.000650783	NO
290	A12413C	N4050H	missense_variant	orf1ab	1	1.08696	0.000650783	NO
291	G13835A	R4524K	missense_variant	orf1ab	1	1.08696	0.000650783	NO
292	G21907T	Q115H	missense_variant	S	1	1.08696	0.000650783	NO
293	T22557C	I332T	missense_variant	S	1	1.08696	0.000650783	NO
294	A993C	E243A	missense_variant	orf1ab	1	1.08696	0.000604299	NO
295	T17556A	T5764T	synonymous_variant	orf1ab	1	1.08696	0.000604299	NO
296	C19943T	A6560V	missense_variant	orf1ab	1	1.08696	0.000557814	NO
297	C15925A	L5221I	missense_variant	orf1ab	1	1.08696	0.00051133	NO
298	A29039T	K256*	stop_gained	N	1	1.08696	0.00051133	NO
299	A7180G	E2305E	synonymous_variant	orf1ab	1	1.08696	0.000464845	NO
300	A27344T	K48I	missense_variant	ORF6	1	1.08696	0.000464845	NO
301	G10481A	G3406S	missense_variant	orf1ab	1	1.08696	0.000418361	NO
302	G12578T	D4105Y	missense_variant	orf1ab	1	1.08696	0.000418361	NO
303	T14438C	I4725T	missense_variant	orf1ab	1	1.08696	0.000418361	NO
304	A20079T	P6605P	synonymous_variant	orf1ab	1	1.08696	0.000418361	NO
305	A7758C	N2498T	missense_variant	orf1ab	1	1.08696	0.000371876	NO
306	T5168C	Y1635H	missense_variant	orf1ab	1	1.08696	0.000325392	NO
307	T5288C	Y1675H	missense_variant	orf1ab	1	1.08696	0.000325392	NO
308	A6824C	N2187H	missense_variant	orf1ab	1	1.08696	0.000325392	NO
309	A11861C	K3866Q	missense_variant	orf1ab	1	1.08696	0.000325392	NO
310	G21533A	S7090N	missense_variant	orf1ab	1	1.08696	0.000325392	NO
311	T26017C	S209P	missense_variant	ORF3a	1	1.08696	0.000325392	NO
312	A7507C	K2414N	missense_variant	orf1ab	1	1.08696	0.000278907	NO
313	G23616A	R685H	missense_variant	S	1	1.08696	0.000278907	NO
314	C2939G	P892A	missense_variant	orf1ab	1	1.08696	0.000232423	NO
315	C11511G	T3749R	missense_variant	orf1ab	1	1.08696	0.000232423	NO
316	A12321C	E4019A	missense_variant	orf1ab	1	1.08696	0.000232423	NO
317	T19169A	F6302Y	missense_variant	orf1ab	1	1.08696	0.000232423	NO
318	A20309T	Y6682F	missense_variant	orf1ab	1	1.08696	0.000232423	NO
319	A25315T	G1251G	synonymous_variant	S	1	1.08696	0.000232423	NO
320	G1736T	V491L	missense_variant	orf1ab	1	1.08696	0.000185938	NO
321	G3871C	K1202N	missense_variant	orf1ab	1	1.08696	0.000185938	NO
322	A4362C	E1366A	missense_variant	orf1ab	1	1.08696	0.000185938	NO
323	G6816T	R2184I	missense_variant	orf1ab	1	1.08696	0.000185938	NO
324	T7176C	L2304S	missense_variant	orf1ab	1	1.08696	0.000185938	NO
325	G7614C	W2450S	missense_variant	orf1ab	1	1.08696	0.000185938	NO
326	C20564T	S6767F	missense_variant	orf1ab	1	1.08696	0.000185938	NO
327	T24552C	I997T	missense_variant	S	1	1.08696	0.000185938	NO
328	T342A	V26E	missense_variant	orf1ab	1	1.08696	0.000139454	NO
329	G1383T	C373F	missense_variant	orf1ab	1	1.08696	0.000139454	NO
330	T2290A	V675V	synonymous_variant	orf1ab	1	1.08696	0.000139454	NO
331	G5847T	G1861V	missense_variant	orf1ab	1	1.08696	0.000139454	NO
332	C18848G	A6195G	missense_variant	orf1ab	1	1.08696	0.000139454	NO
333	A20755T	S6831C	missense_variant	orf1ab	1	1.08696	0.000139454	NO
334	A22149G	N196S	missense_variant	S	1	1.08696	0.000139454	NO
335	A26433C	K63N	missense_variant	E	1	1.08696	0.000139454	NO
336	C27450G	H19Q	missense_variant	ORF7a	1	1.08696	0.000139454	NO
337	G28428T	W52L	missense_variant	N	1	1.08696	0.000139454	NO
338	C1779G	S505C	missense_variant	orf1ab	1	1.08696	9.2969e-05	NO
339	A6770T	M2169L	missense_variant	orf1ab	1	1.08696	9.2969e-05	NO
340	T11151A	V3629D	missense_variant	orf1ab	1	1.08696	9.2969e-05	NO
341	A13791C	Q4509H	missense_variant	orf1ab	1	1.08696	9.2969e-05	NO
342	A14861T	E4866V	missense_variant	orf1ab	1	1.08696	9.2969e-05	NO
343	A19535T	N6424I	missense_variant	orf1ab	1	1.08696	9.2969e-05	NO
344	A20198T	Y6645F	missense_variant	orf1ab	1	1.08696	9.2969e-05	NO
345	G23210T	G550C	missense_variant	S	1	1.08696	9.2969e-05	NO
346	A23554G	I664M	missense_variant	S	1	1.08696	9.2969e-05	NO
347	T27780A	-	upstream_gene_variant	ORF8	1	1.08696	9.2969e-05	NO
348	C925CT	I222fs	frameshift_variant	orf1ab	1	1.08696	4.64845e-05	NO
349	A2026C	T587T	synonymous_variant	orf1ab	1	1.08696	4.64845e-05	NO
350	A2630T	M789L	missense_variant	orf1ab	1	1.08696	4.64845e-05	NO
351	G3467T	G1068*	stop_gained	orf1ab	1	1.08696	4.64845e-05	NO
352	A3500C	T1079P	missense_variant	orf1ab	1	1.08696	4.64845e-05	NO
353	T4329C	I1355T	missense_variant	orf1ab	1	1.08696	4.64845e-05	NO
354	A4574C	T1437P	missense_variant	orf1ab	1	1.08696	4.64845e-05	NO
355	G7067T	E2268*	stop_gained	orf1ab	1	1.08696	4.64845e-05	NO
356	TG9331T	A3023fs	frameshift_variant	orf1ab	1	1.08696	4.64845e-05	NO
357	A11159C	K3632Q	missense_variant	orf1ab	1	1.08696	4.64845e-05	NO
358	C11902G	L3879L	synonymous_variant	orf1ab	1	1.08696	4.64845e-05	NO
359	A13455C	Q4397P	missense_variant	orf1ab	1	1.08696	4.64845e-05	NO
360	A13736T	H4491L	missense_variant	orf1ab	1	1.08696	4.64845e-05	NO
361	T15393G	R5043R	synonymous_variant	orf1ab	1	1.08696	4.64845e-05	NO
362	A16847T	D5528V	missense_variant	orf1ab	1	1.08696	4.64845e-05	NO
363	A17005T	N5581Y	missense_variant	orf1ab	1	1.08696	4.64845e-05	NO
364	G17302C	V5680L	missense_variant	orf1ab	1	1.08696	4.64845e-05	NO
365	A20231T	K6656I	missense_variant	orf1ab	1	1.08696	4.64845e-05	NO
366	G23792T	G744C	missense_variant	S	1	1.08696	4.64845e-05	NO
367	T24100G	A846A	synonymous_variant	S	1	1.08696	4.64845e-05	NO
368	G25894C	V168L	missense_variant	ORF3a	1	1.08696	4.64845e-05	NO
369	C26839T	T106M	missense_variant	M	1	1.08696	4.64845e-05	NO
370	T27931G	V13G	missense_variant	ORF8	1	1.08696	4.64845e-05	NO
371	A12T	-	upstream_gene_variant	orf1ab	1	1.08696	0	NO
372	GA3146G	E961fs	frameshift_variant	orf1ab	1	1.08696	0	NO
373	G4286T	E1341*	stop_gained	orf1ab	1	1.08696	0	NO
374	A5372G	R1703G	missense_variant	orf1ab	1	1.08696	0	NO
375	C5702T	Q1813*	stop_gained	orf1ab	1	1.08696	0	NO
376	T6232A	P1989P	synonymous_variant	orf1ab	1	1.08696	0	NO
377	T6246A	V1994D	missense_variant	orf1ab	1	1.08696	0	NO
378	T7217A	L2318I	missense_variant	orf1ab	1	1.08696	0	NO
379	A8546G	K2761E	missense_variant	orf1ab	1	1.08696	0	NO
380	TGTAGCTATC9421T	A3054_V3056del	disruptive_inframe_deletion	orf1ab	1	1.08696	0	NO
381	A10088G	K3275E	missense_variant	orf1ab	1	1.08696	0	NO
382	A10435T	Q3390H	missense_variant	orf1ab	1	1.08696	0	NO
383	G10754C	A3497P	missense_variant	orf1ab	1	1.08696	0	NO
384	T10879A	G3538G	synonymous_variant	orf1ab	1	1.08696	0	NO
385	T11429C	Y3722H	missense_variant	orf1ab	1	1.08696	0	NO
386	A11952T	N3896I	missense_variant	orf1ab	1	1.08696	0	NO
387	A12044AG	I3927fs	frameshift_variant	orf1ab	1	1.08696	0	NO
388	A12091C	Q3942H	missense_variant	orf1ab	1	1.08696	0	NO
389	G13232C	G4323R	missense_variant	orf1ab	1	1.08696	0	NO
390	CATG13432C	M4390del	conservative_inframe_deletion	orf1ab	1	1.08696	0	NO
391	C13439T	Q4392*	stop_gained	orf1ab	1	1.08696	0	NO
392	T13650G	F4462L	missense_variant	orf1ab	1	1.08696	0	NO
393	CT13971C	L4570fs	frameshift_variant	orf1ab	1	1.08696	0	NO
394	C14688CA	D4810fs	frameshift_variant	orf1ab	1	1.08696	0	NO
395	A14816T	N4851I	missense_variant	orf1ab	1	1.08696	0	NO
396	T15980C	I5239T	missense_variant	orf1ab	1	1.08696	0	NO
397	A16597AT	L5446fs	frameshift_variant	orf1ab	1	1.08696	0	NO
398	A16895T	N5544I	missense_variant	orf1ab	1	1.08696	0	NO
399	G17435A	G5724D	missense_variant	orf1ab	1	1.08696	0	NO
400	G17437A	D5725N	missense_variant	orf1ab	1	1.08696	0	NO
401	A17498AT	N5747fs	frameshift_variant	orf1ab	1	1.08696	0	NO
402	G17938C	A5892P	missense_variant	orf1ab	1	1.08696	0	NO
403	C18289T	R6009C	missense_variant	orf1ab	1	1.08696	0	NO
404	TTACAGCTAGGTTTTTCTACAG18358T	L6032_G6039delinsC	disruptive_inframe_deletion	orf1ab	1	1.08696	0	NO
405	A18735T	G6157G	synonymous_variant	orf1ab	1	1.08696	0	NO
406	T20393G	F6710C	missense_variant	orf1ab	1	1.08696	0	NO
407	CTG20837C	V6859fs	frameshift_variant	orf1ab	1	1.08696	0	NO
408	C20972T	S6903F	missense_variant	orf1ab	1	1.08696	0	NO
409	T20982A	D6906E	missense_variant	orf1ab	1	1.08696	0	NO
410	G21265T	E7001*	stop_gained	orf1ab	1	1.08696	0	NO
411	A21404T	K7047I	missense_variant	orf1ab	1	1.08696	0	NO
412	G22133C	E191Q	missense_variant	S	1	1.08696	0	NO
413	G23211T	G550V	missense_variant	S	1	1.08696	0	NO
414	ATCTACTT24021A	L821fs	frameshift_variant	S	1	1.08696	0	NO
415	C25131A	A1190D	missense_variant	S	1	1.08696	0	NO
416	C25227A	A1222D	missense_variant	S	1	1.08696	0	NO
417	TGG25783T	W131fs	frameshift_variant	ORF3a	1	1.08696	0	NO
418	A26194T	T268S	missense_variant	ORF3a	1	1.08696	0	NO
419	CA27106C	Y196fs	frameshift_variant	M	1	1.08696	0	NO
420	C27114A	R198S	missense_variant	M	1	1.08696	0	NO
421	T27184A	V221E	missense_variant	M	1	1.08696	0	NO
422	TTAGA28245T	L118fs	frameshift_variant	ORF8	1	1.08696	0	NO
